# Supplementary material for: A Highly Sensitive SERS Technique Based on Au NPs Monolayer Film Combined with Multivariate Statistical Algorithms for Auxiliary Screening of Postmenopausal Osteoporosis
Source: Biosensors (Basel). 2025 Aug 30;15(9):568. doi: 10.3390/bios15090568 (PMC12467781; doi:10.3390/bios15090568)
Supplement: Supplementary file 1 [file biosensors-15-00568-s001.zip]

Archive with 1 entries (1 files):
- biosensors-3802974-supplementary.docx
